# Supplementary material for: A Cyclophilin OsCYP20–2 Interacts with OsSYF2 to Regulate Grain Length by Pre-mRNA Splicing
Source: Rice (N Y). 2020 Sep 10;13:64. doi: 10.1186/s12284-020-00425-0 (PMC7483694; doi:10.1186/s12284-020-00425-0)
Supplement: Supplementary file 1 — Additional file 1: Supplemental Table S1. Primers used in this study. [file 12284_2020_425_MOESM1_ESM.xlsx]

## Sheet: Sheet1
Supplemental Table S1. Primers used in this study.
Name	primersequence(5'-3')	Purpose
CYP20-2-qRT	5'GCTGACCCCAAGGAAGTGG3'	Real-Time qRT-PCR
	5'ACGACCCTCCCAACGTTCT3'
SYF2-qRT	5'AGTTGCGGCTGAAGATGAAT3'	Real-Time qRT-PCR
	5'TCCAGCCACTTTTGTTTAG3'
UBQUITIN1-qRT	5'AGGGTTCACAAGTCTGCCTATTT3'	Real-Time qRT-PCR
	5'TCTTCCATGCTGCTCTACCACA3'
SYF2-RNAi	5'TTGAGTTGCGGCTGAAGATG3'	RNAi transgenic plants
	5'GACCTTAGACACCTTCCCAT3'
SYF2-Promoter	5CCCATCCGCGCCGTTTGCGT'3'	Promoter drived GUS in transgenic plants
	5'CGGCCTCCGAGCTCGGGAT3'
SYF2-His	5'CGGGATCCATGGCGTCGTCGTCGTCG3'	Protein purification
	5'GGAATTCATCTGGCAAGGC AGTCCCC3'
CYP20-2-GST	5'CGGGATCCATGGCGGTCGC AACCTCCT3'	Protein purification
	5'GGAATTCGACCACT GGAAGCTCCCCAC3'
SYF2-GFP	5'GCTCTAGAATGGCGTCGTCGTCGTCG3'	Subcellular localization
	5'GGGGTACCAT CTGGCAAGGCAGTCCC3'
